# Supplementary material for: Fe2+ Alleviated the Toxicity of ZnO Nanoparticles to Pseudomonas tolaasii Y-11 by Changing Nanoparticles Behavior in Solution
Source: Microorganisms. 2021 Oct 20;9(11):2189. doi: 10.3390/microorganisms9112189 (PMC8620691; doi:10.3390/microorganisms9112189)
Supplement: Supplementary file 1 [file microorganisms-09-02189-s001.zip]

Archive with 1 entries (1 files):
- microorganisms-1341891-supplementary.pdf
